# Supplementary material for: Intragenomic Conflict between Knob Heterochromatin and B Chromosomes Is the Key to Understand Genome Size Variation along Altitudinal Clines in Maize
Source: Plants (Basel). 2021 Sep 8;10(9):1859. doi: 10.3390/plants10091859 (PMC8468181; doi:10.3390/plants10091859)
Supplement: Supplementary file 1 [file plants-10-01859-s001.zip]

Archive with 1 entries (1 files):
- plants-1311577-supplementary.pdf
